# Supplementary material for: Two Human Infections with Diverse Europe-1 Crimean-Congo Hemorrhagic Fever Virus Strains, North Macedonia, 2024
Source: Emerg Infect Dis. 2025 Feb;31(2):313–7. doi: 10.3201/eid3102.241249 (PMC11845147; doi:10.3201/eid3102.241249)
Supplement: Appendix 1 — Routine laboratory test results for 2 case-patients infected with diverse Europe-1 Crimean-Congo hemorrhagic fever virus strains, North Macedonia, 2024. [file 24-1249-Techapp-s1.xlsx]

## Sheet: Appendix 1 Table 1
Article DOI: https://doi.org/10.3201/eid3102.241249
EID cannot ensure accessibility for supplementary materials supplied by authors. Readers who have difficulty accessing supplementary content should contact the authors for assistance.
Two Human Infections with Diverse Europe-1 Crimean-Congo Hemorrhagic Fever Virus Strains, North Macedonia, 2024
Appendix 1
Appendix Table 1. Routine laboratory analyses for case-patient 1
Characteristic	Unit	Reference range	25.04.2024 (First blood analysis)	25.04.2024	25.04.2024	26.04.2024 (GOB)	26.04.2024	27.04.2024	27.04.2024	28.04.2024	30.04.2024	01.05.2024	01.05.2024	03.05.2024	04.05.2024	09.05.2024 (first check up after discharge)	13.05.2024 (second check up after discharge)	16.05.2024 (third check up after discharge)
Haemoglobin	g/L	120-180 (M); 110-160 (F)	125	133	120		95	89	97	96	83	88	101	91	93	85	87	88
Erythrocytes	10^12/L	4.3-5.8 (M); 3.8-5.8 (F)	3.98	3.99	3.85		3.03	2.83	3,12	3.08	2.67	2.92	3,36	3.02	3.11	2.89	2.98	3.05
Leucocytes	10^9/L	4.0-10.0	2.29	2.7	2.6		2.5	3.4	3,6	3.6	6	6.4	7,0	7,8	11.3	18	11.1	9
Thrombocytes	10^9/L	150-400	16	12	11		35	57	58	57	81	126	151	299	362	398	478	525
Hct	L/L	0.40-0.54 (M); 0.37-0.51 (F)	36	36	34		0.27	0.26	0,28	0.28	0.24	0.27	0,32	0,27	0.29	0.26	0.27	0.28
MCV	fl	82-99	90	91	88		89	92	91	92	92	92	97	91	95	91	90	93
MCH	pg	25-38	31	33	31		31	31	31	31	31	30	30	30	29	29	29	28
MCHC	g/dl	31-37	34	36	35		34	34	34	33	33	32	30	33	31	32	32	31
Neutrophils	%	0.40-0.70		0.31	0.58		0.45	0.62	0,54	0.61	0.75	0.65	0,60	0,67	0.67	0.79	0.75	0.71
Lymphocytes	%	0.21-0.25		0.46	0.32		0.45	0.29	0,29	0.24	0.1	0.14	0,18	0,14	0.14	0.09	0.16	0.19
Monocytes	%	0.02-0.10		0.22	0.1		0.1	0.09	0,16	0.15	0.15	0.2	0,21	0,17	0.19	0.12	0.08	0.07
Eosinophils	%	0.01-0.06							0,01			0.01	0,01	0,02			0.01	0.02
Basophils	%	≤0.01												0.01				0.01
Blood urea nitrogen (BUN)	mmol/L	1.7-8.3	19.5		26.3	19.7	18	16		12.3	5.9			4,5		5.7	5.3	5.4
Serum creatinine	µmol/L	62-133	193		223	154	143	114		106	91			88		112	86	91
Indirect bilirubin	µmol/L	0-15			9		10	9		11	8						4	3
Direct bilirubin	µmol/L	0-5			8		2	2		3	3						2	1
Total bilirubin	µmol/L	0-20			17		12	11		14	11						6	4
Glycemia	mmol/L	4.1-6.3	6.3		8.4	8.7	10.1	12		6.4	7.6			5,8		6.1	5.5	5.2
Alanine transaminase (ALT)	U/L	10-52	1506		1466	1069	749	574		486	233			100		45	33	21
Aspartate aminotransferase (AST)	U/L	10-47	4381		1418	3046	1754	1037		655	132			33		33	25	23
Alkaline phosphatase (AP)	U/L	38-126			111	106	104	93			98						119	94
Creatine kinase (CK)	U/L	30-170			1541	4284	12182	5977		3323	352			64		138	51	75
Creatine kinase-MB (CK-MB)	U/L	<16			408	336	159
Lactate dehydrogenase (LDH)	IU/ml	120-246			3967	3753	2845	1568		1325	660			438		306	221	251
Gamma-glutamyl transferase (GGT)	U/L	8-78			146	133	123	114		138	106						77	56
Serum α-Amylase	U/L	30-110			81	64	77	75			49
Llipase	U/L	23-300			375	317	416	259			480
Serum Sodium	mmol/L	135-145			134	138	138	143		143	136			137		134	142
Serum Potassium	mmol/L	3.5-5.5			4.6	4.8	4.3	4.4		4.2	4.6			4,8		4.8	4.6
Serum calcium	mmol/L	2.1-2.5				1.77	1.91	2.04		2.03	2.01			1,96		2.16	2.1
Procalcitonin (PCT)	ngr/ml	0.6-2.0				1.12	0.95
C-reactive protein (CRP)	mg/L	0-10	16		13		4				69			50		133	92	19
Total Serum protein	g/L	63-82			57	53	55				58						72
Serum albumin	g/L	35-50			26	29	31				29						32
Serum globulin	g/L	25-35			31	24	24				29						41
Prothrombin time (PT)	Seconds	9.8 (13)14.2			11.9		10.9	10.6		10.7	10.5
Activated partial thromboplastin time (aPTT)	Seconds	27.9 (33) 37.7			41.1		31.8	28.8		27.5	29
Thrombin time (TT)	Seconds	16.1 (22) 24.1					115.5	50.1		30.2	17
D-dimer	ngr/mL	0-500			1730		1336	1263		1725	1839
Fibrinogen	g/L	2.3-3.5						3		4
International normalised ratio (INR)	Seconds	0.8-1.2			0.9			0.9
Urinalysis
pH			5														5	5
Specific gravity			1025														1020	1020
Glycosuria			NEG														NEG	NEG
Urine albumin			+++														+	NEG
Acetone			NEG														NEG	NEG
Urine Bilirubin			+														NEG	NEG
Urine Urobilinogen			01:02:00														01:02:00	01:02:00
Nitrites			NEG														NEG	NEG
Serology
ЕЛИСА (HIV)						NEG
HBsAg						NEG
Hbe antigen						NEG
Anti HBc-total						NEG
Anti Hbe						NEG
Anti HBsAg						NEG
anti HBc Igm						NEG
anti HCV						NEG
anti HAV Igm						NEG
Leischmania IgM (Immunofluorescence (IF)						NEG
Leischmania IgG (Immunofluorescence (IF)						NEG
anti Leptospira IgG						NEG
anti Leptospira IgM						NEG

## Sheet: Appendix 1 Table 2
Article DOI: https://doi.org/10.3201/eid3102.241249
EID cannot ensure accessibility for supplementary materials supplied by authors. Readers who have difficulty accessing supplementary content should contact the authors for assistance.
Two Human Infections with Diverse Europe-1 Crimean-Congo Hemorrhagic Fever Virus Strains, North Macedonia, 2024
Appendix 1
Appendix Table 2. Routine laboratory analyses for case-patient 2
Characteristic	Unit	Reference range	26.04.2024	30.04.2024	01.05.2024	02.05.2024	03.05.2024	04.05.2024	05.05.2024	07.05.2024	08.05.2024	13.05.2024
Haemoglobin	g/L	120-180 (M); 110-160 (F)	145	136	134	129	128	134	139	133	135	141
Erythrocytes	10^12/L	4.3-5.8 (M); 3.8-5.8 (F)	4.44	5.32	4.36	4.16	4.17	4.43	4.59	4.32	4.41	4.59
Leucocytes	10^9/L	4.0-10.0	3.4	2.8	3.6	4.8	5,1	6.6	5.2	5.1	6	5.9
Thrombocytes	10^9/L	150-400	77	13	27	24	23	90	100	62	181	113
Hct	L/L	0.40-0.54 (M); 0.37-0.51 (F)	0.4	0.44	0.36	0.35	0,35	0.37	0.39	0.37	0.38	0.4
MCV	fl	82-99	90	83	83	84	85	85	85	86	86	87
MCH	pg	25-38	33	30	30	31	30	30	30	30	30	30
MCHC	g/dl	31-37	36	36	36	36	36	35	35	35	35	35
Neutrophils	%	0.40-0.70	0.86	0.38	0.3	0.27	0,30	0.25	0.47	0.55	0.56	0.62
Lymphocytes	%	0.21-0.25	0.12	0.5	0.58	0.58	0,50	0.54	0.35	0.31	0.3	0.27
Monocytes	%	0.02-0.10	0.02	0.11	0.11	0.15	0,20	0.19	0.17	0.12	0.13	0.1
Eosinophils	%	0.01-0.06		0.01	0.01			0.02	0.01	0.01	0.01	0.01
Basophils	%	≤0.01								0.01
Blood urea nitrogen (BUN)	mmol/L	1.7-8.3	4.5	4.4		2.5	3.3			2.4		3.1
Serum creatinine	µmol/L	62-133	108	78		59	59			54		61
Indirect bilirubin	µmol/L	0-15				7						12
Direct bilirubin	µmol/L	0-5				10						9
Total bilirubin	µmol/L	0-20				17						21
Glycemia	mmol/L	4.1-6.3	4.9	6.6		6.5	5.4			6.3		5.8
Alanine transaminase (ALT)	U/L	10-52	27	1363		813	763			373		164
Aspartate aminotransferase (AST)	U/L	10-47	60	2222		1003	850			161		59
Alkaline phosphatase (AP)	U/L	38-126				111	112			103		104
Creatine kinase (CK)	U/L	30-170				4971	5401			933		96
Lactate dehydrogenase (LDH)	IU/ml	120-246				1252	919			476		315
Gamma-glutamyl transferase (GGT)	U/L	8-78				528	510			378		288
Serum α-Amylase	U/L	30-110		144			137					108
Llipase	U/L	23-300		157		531	116					196
Serum Sodium	mmol/L	135-145				137	138			139
Serum Potassium	mmol/L	3.5-5.5				4.3	4.5			4.3
Serum calcium	mmol/L	2.1-2.5				2.17	2.16			2.28
C-reactive protein (CRP)	mg/L	0-10		9		3	2			1		1
Serum total protein	g/L	63-82								66
Serum albumin	g/L	35-50								33
Serum globulin	g/L	25-35								33
Prothrombin time (PT)	Seconds	9.8 (13)14.2				10.4
Activated partial thromboplastin time (aPTT)	Seconds	27.9 (33) 37.7				28.6
Thrombin time (TT)	Seconds	16.1 (22) 24.1				35.9
D-dimer	ngr/mL	0-500				1502
Urinalysis
pH			5	5		6
Specific gravity			1030	1010		1010
Glycosuria			neg	neg		neg
Urine albumin			+	+		+
Acetone			+	neg		neg
Urine Bilirubin			neg	neg		neg
Urine Urobilinogen			01:02:00	01:02:00		01:02:00
Nitrites			neg	neg		neg
Serology
ЕЛИСА (HIV)				NEG		NEG
HBsAg				NEG		NEG
anti HCV				NEG		NEG
anti HAV Igm				NEG		NEG
anti HBc Igm				NEG		NEG
Leischmania IgM (Immunofluorescence (IF)				NEG
Leischmania IgG (Immunofluorescence (IF)				NEG
